# Supplementary material for: Induction of a chromatin boundary in vivo upon insertion of a TAD border
Source: PLoS Genet. 2021 Jul 22;17(7):e1009691. doi: 10.1371/journal.pgen.1009691 (PMC8330945; doi:10.1371/journal.pgen.1009691)
Supplement: S10 Table — (XLSX) [file pgen.1009691.s016.xlsx]

## Sheet: TableS10_DFL
Tissue	384-plate_number	Well	Sample Name	Genotype	Target Name	Cq	Actb	DCt	1st Calculus	Average	DDCt	Average
DFL	Plate#1	E2	2	WT	Actb	16.645	16.645	0	1	1	1	1
DFL	Plate#1	F2	2	WT	Actb	16.603	16.603
DFL	Plate#1	G2	2	WT	Actb	16.728	16.728
DFL	Plate#1	E3	3	WT	Actb	16.673	16.673	0	1		1
DFL	Plate#1	F3	3	WT	Actb	16.229	16.229
DFL	Plate#1	G3	3	WT	Actb	16.289	16.289
DFL	Plate#1	E4	4	WT	Actb	16.143	16.143	0	1		1
DFL	Plate#1	F4	4	WT	Actb	16.445	16.445
DFL	Plate#1	G4	4	WT	Actb	16.394	16.394
DFL	Plate#1	E6	6	WT	Actb	16.041	16.041	0	1		1
DFL	Plate#1	F6	6	WT	Actb	16.038	16.038
DFL	Plate#1	G6	6	WT	Actb	16.037	16.037
DFL	Plate#1	E7	7	WT	Actb	16.242	16.242	0	1		1
DFL	Plate#1	F7	7	WT	Actb	16.373	16.373
DFL	Plate#1	G7	7	WT	Actb	16.293	16.293
DFL	Plate#1	E8	8	WT	Actb	16.273	16.273	0	1		1
DFL	Plate#1	F8	8	WT	Actb	15.264	15.264
DFL	Plate#1	G8	8	WT	Actb	16.179	16.179
DFL	Plate#1	E15	15	WT	Actb	15.312	15.312	0	1		1
DFL	Plate#1	F15	15	WT	Actb	16.696	16.696
DFL	Plate#1	G15	15	WT	Actb	16.218	16.218
DFL	Plate#1	E9	16	WT	Actb	16.351	16.351	0	1		1
DFL	Plate#1	F9	16	WT	Actb	16.56	16.56
DFL	Plate#1	G9	16	WT	Actb	16.309	16.309
DFL	Plate#1	E18	18	WT	Actb	16.378	16.378	0	1		1
DFL	Plate#1	F18	18	WT	Actb	14.99	14.99
DFL	Plate#1	G18	18	WT	Actb	16.145	16.145
DFL	Plate#1	E19	19	WT	Actb	16.35	16.35	0	1		1
DFL	Plate#1	F19	19	WT	Actb	16.978	16.978
DFL	Plate#1	G19	19	WT	Actb	16.554	16.554
DFL	Plate#1	E21	21	WT	Actb	16.386	16.386	0	1		1
DFL	Plate#1	F21	21	WT	Actb	17.107	17.107
DFL	Plate#1	G21	21	WT	Actb	16.662	16.662
DFL	Plate#1	E24	24	WT	Actb	16.134	16.134	0	1		1
DFL	Plate#1	F24	24	WT	Actb	16.174	16.174
DFL	Plate#1	G24	24	WT	Actb	16.25	16.25
DFL	Plate#2	E1	25	WT	Actb	16.308	16.308	0	1		1
DFL	Plate#2	F1	25	WT	Actb	16.412	16.412
DFL	Plate#2	G1	25	WT	Actb	15.937	15.937
DFL	Plate#2	E4	28	WT	Actb	16.096	16.096	0	1		1
DFL	Plate#2	F4	28	WT	Actb	16.147	16.147
DFL	Plate#2	G4	28	WT	Actb	15.945	15.945
DFL	Plate#2	E6	30	WT	Actb	15.992	15.992	0	1		1
DFL	Plate#2	F6	30	WT	Actb	15.703	15.703
DFL	Plate#2	G6	30	WT	Actb	15.84	15.84
DFL	Plate#2	E8	32	WT	Actb	16.205	16.205	0	1		1
DFL	Plate#2	F8	32	WT	Actb	16.336	16.336
DFL	Plate#2	G8	32	WT	Actb	16.197	16.197
DFL	Plate#2	E10	34	WT	Actb	16.183	16.183	0	1		1
DFL	Plate#2	F10	34	WT	Actb	16.106	16.106
DFL	Plate#2	G10	34	WT	Actb	16.081	16.081
DFL	Plate#2	E12	36	WT	Actb	16.123	16.123	0	1		1
DFL	Plate#2	F12	36	WT	Actb	16.245	16.245
DFL	Plate#2	G12	36	WT	Actb	16.022	16.022
DFL	Plate#2	E15	39	WT	Actb	16.227	16.227	0	1		1
DFL	Plate#2	F15	39	WT	Actb	16.113	16.113
DFL	Plate#2	G15	39	WT	Actb	16.308	16.308
DFL	Plate#2	E16	40	WT	Actb	15.558	15.558	0	1		1
DFL	Plate#2	F16	40	WT	Actb	14.728	14.728
DFL	Plate#2	G16	40	WT	Actb	15.952	15.952
DFL	Plate#2	E17	41	WT	Actb	16.918	16.918	0	1		1
DFL	Plate#2	F17	41	WT	Actb	16.675	16.675
DFL	Plate#2	G17	41	WT	Actb	16.677	16.677
DFL	Plate#2	E18	42	WT	Actb	16.961	16.961	0	1		1
DFL	Plate#2	F18	42	WT	Actb	16.981	16.981
DFL	Plate#2	G18	42	WT	Actb	16.979	16.979
DFL	Plate#2	E19	43	WT	Actb	15.94	15.94	0	1		1
DFL	Plate#2	F19	43	WT	Actb	16.062	16.062
DFL	Plate#2	G19	43	WT	Actb	15.758	15.758
DFL	Plate#2	E21	45	WT	Actb	18.107	18.107	0	1		1
DFL	Plate#2	F21	45	WT	Actb	18.077	18.077
DFL	Plate#2	G21	45	WT	Actb	17.767	17.767
DFL	Plate#2	E23	47	WT	Actb	15.935	15.935	0	1		1
DFL	Plate#2	F23	47	WT	Actb	16.01	16.01
DFL	Plate#2	G23	47	WT	Actb	15.558	15.558
DFL	Plate#2	E24	48	WT	Actb	16.093	16.093	0	1		1
DFL	Plate#2	F24	48	WT	Actb	15.866	15.866
DFL	Plate#2	G24	48	WT	Actb	15.957	15.957
DFL	Plate#3	E1	49	WT	Actb	16.046	16.046	0	1		1
DFL	Plate#3	F1	49	WT	Actb	16.065	16.065
DFL	Plate#3	G1	49	WT	Actb	16.052	16.052
DFL	Plate#3	E3	51	WT	Actb	15.524	15.524	0	1		1
DFL	Plate#3	F3	51	WT	Actb	15.721	15.721
DFL	Plate#3	G3	51	WT	Actb	15.835	15.835
DFL	Plate#3	E5	53	WT	Actb	15.938	15.938	0	1		1
DFL	Plate#3	F5	53	WT	Actb	15.988	15.988
DFL	Plate#3	G5	53	WT	Actb	15.86	15.86
DFL	Plate#3	E9	57	WT	Actb	15.958	15.958	0	1		1
DFL	Plate#3	F9	57	WT	Actb	15.74	15.74
DFL	Plate#3	G9	57	WT	Actb	15.714	15.714
DFL	Plate#3	E11	59	WT	Actb	15.552	15.552	0	1		1
DFL	Plate#3	F11	59	WT	Actb	15.731	15.731
DFL	Plate#3	G11	59	WT	Actb	15.629	15.629
DFL	Plate#1	E1	1	het	Actb	16.684	16.684	0	1	1	1	1
DFL	Plate#1	F1	1	het	Actb	16.438	16.438
DFL	Plate#1	G1	1	het	Actb	16.635	16.635
DFL	Plate#1	E5	5	het	Actb	15.687	15.687	0	1		1
DFL	Plate#1	F5	5	het	Actb	16.111	16.111
DFL	Plate#1	G5	5	het	Actb	15.945	15.945
DFL	Plate#1	E16	9	het	Actb	16.018	16.018	0	1		1
DFL	Plate#1	F16	9	het	Actb	16.244	16.244
DFL	Plate#1	G16	9	het	Actb	15.771	15.771
DFL	Plate#1	E10	10	het	Actb	15.761	15.761	0	1		1
DFL	Plate#1	F10	10	het	Actb	16.047	16.047
DFL	Plate#1	G10	10	het	Actb	16.147	16.147
DFL	Plate#1	E11	11	het	Actb	17.148	17.148	0	1		1
DFL	Plate#1	F11	11	het	Actb	17.331	17.331
DFL	Plate#1	G11	11	het	Actb	17.278	17.278
DFL	Plate#1	E12	12	het	Actb	16.038	16.038	0	1		1
DFL	Plate#1	F12	12	het	Actb	16.483	16.483
DFL	Plate#1	G12	12	het	Actb	16.681	16.681
DFL	Plate#1	E13	13	het	Actb	16.071	16.071	0	1		1
DFL	Plate#1	F13	13	het	Actb	16.17	16.17
DFL	Plate#1	G13	13	het	Actb	16.195	16.195
DFL	Plate#1	E14	14	het	Actb	16.262	16.262	0	1		1
DFL	Plate#1	F14	14	het	Actb	16.073	16.073
DFL	Plate#1	G14	14	het	Actb	15.912	15.912
DFL	Plate#1	E17	17	het	Actb	15.92	15.92	0	1		1
DFL	Plate#1	F17	17	het	Actb	16.828	16.828
DFL	Plate#1	G17	17	het	Actb	16.186	16.186
DFL	Plate#1	E20	20	het	Actb	15.917	15.917	0	1		1
DFL	Plate#1	F20	20	het	Actb	16.554	16.554
DFL	Plate#1	G20	20	het	Actb	15.737	15.737
DFL	Plate#1	E22	22	het	Actb	16.3	16.3	0	1		1
DFL	Plate#1	F22	22	het	Actb	16.988	16.988
DFL	Plate#1	G22	22	het	Actb	16.94	16.94
DFL	Plate#1	E23	23	het	Actb	16.64	16.64	0	1		1
DFL	Plate#1	F23	23	het	Actb	16.877	16.877
DFL	Plate#1	G23	23	het	Actb	16.69	16.69
DFL	Plate#2	E2	26	het	Actb	16.27	16.27	0	1		1
DFL	Plate#2	F2	26	het	Actb	16.228	16.228
DFL	Plate#2	G2	26	het	Actb	16.016	16.016
DFL	Plate#2	E3	27	het	Actb	16.167	16.167	0	1		1
DFL	Plate#2	F3	27	het	Actb	15.974	15.974
DFL	Plate#2	G3	27	het	Actb	15.375	15.375
DFL	Plate#2	E5	29	het	Actb	16.295	16.295	0	1		1
DFL	Plate#2	F5	29	het	Actb	16.013	16.013
DFL	Plate#2	G5	29	het	Actb	15.806	15.806
DFL	Plate#2	E7	31	het	Actb	16.588	16.588	0	1		1
DFL	Plate#2	F7	31	het	Actb	16.364	16.364
DFL	Plate#2	G7	31	het	Actb	16.334	16.334
DFL	Plate#2	E9	33	het	Actb	16.384	16.384	0	1		1
DFL	Plate#2	F9	33	het	Actb	16.686	16.686
DFL	Plate#2	G9	33	het	Actb	16.493	16.493
DFL	Plate#2	E13	37	het	Actb	16.322	16.322	0	1		1
DFL	Plate#2	F13	37	het	Actb	16.643	16.643
DFL	Plate#2	G13	37	het	Actb	16.432	16.432
DFL	Plate#2	E14	38	het	Actb	16.134	16.134	0	1		1
DFL	Plate#2	F14	38	het	Actb	15.95	15.95
DFL	Plate#2	G14	38	het	Actb	16.13	16.13
DFL	Plate#2	E20	44	het	Actb	16.84	16.84	0	1		1
DFL	Plate#2	F20	44	het	Actb	17.029	17.029
DFL	Plate#2	G20	44	het	Actb	16.819	16.819
DFL	Plate#2	E22	46	het	Actb	15.791	15.791	0	1		1
DFL	Plate#2	F22	46	het	Actb	16.096	16.096
DFL	Plate#2	G22	46	het	Actb	16.023	16.023
DFL	Plate#3	E2	50	het	Actb	15.76	15.76	0	1		1
DFL	Plate#3	F2	50	het	Actb	15.908	15.908
DFL	Plate#3	G2	50	het	Actb	15.905	15.905
DFL	Plate#3	E4	52	het	Actb	15.678	15.678	0	1		1
DFL	Plate#3	F4	52	het	Actb	15.921	15.921
DFL	Plate#3	G4	52	het	Actb	15.785	15.785
DFL	Plate#3	E6	54	het	Actb	15.913	15.913	0	1		1
DFL	Plate#3	F6	54	het	Actb	15.918	15.918
DFL	Plate#3	G6	54	het	Actb	15.811	15.811
DFL	Plate#3	E7	55	het	Actb	16.009	16.009	0	1		1
DFL	Plate#3	F7	55	het	Actb	15.717	15.717
DFL	Plate#3	G7	55	het	Actb	15.901	15.901
DFL	Plate#3	E8	56	het	Actb	16.045	16.045	0	1		1
DFL	Plate#3	F8	56	het	Actb	15.917	15.917
DFL	Plate#3	G8	56	het	Actb	16.25	16.25
DFL	Plate#3	E10	58	het	Actb	15.83	15.83	0	1		1
DFL	Plate#3	F10	58	het	Actb	15.712	15.712
DFL	Plate#3	G10	58	het	Actb	15.841	15.841
DFL	Plate#3	E12	ntc		Actb	Undetermined	Undetermined	#DIV/0!	#DIV/0!
DFL	Plate#3	F12	ntc		Actb	Undetermined	Undetermined
DFL	Plate#3	G12	ntc		Actb	Undetermined	Undetermined
DFL	Plate#1	K2	2	WT	Btg1	23.016	16.645	6.05967	0.014992	0.013262	1.13044	1
DFL	Plate#1	L2	2	WT	Btg1	22.228	16.603
DFL	Plate#1	M2	2	WT	Btg1	22.911	16.728
DFL	Plate#1	K3	3	WT	Btg1	22.569	16.673	5.834	0.0175304		1.32185
DFL	Plate#1	L3	3	WT	Btg1	22.04	16.229
DFL	Plate#1	M3	3	WT	Btg1	22.084	16.289
DFL	Plate#1	K4	4	WT	Btg1	22.453	16.143	5.87833	0.0169999		1.28185
DFL	Plate#1	L4	4	WT	Btg1	22.065	16.445
DFL	Plate#1	M4	4	WT	Btg1	22.099	16.394
DFL	Plate#1	K6	6	WT	Btg1	22.204	16.041	6.10533	0.0145248		1.09522
DFL	Plate#1	L6	6	WT	Btg1	21.921	16.038
DFL	Plate#1	M6	6	WT	Btg1	22.307	16.037
DFL	Plate#1	K7	7	WT	Btg1	22.367	16.242	5.951	0.0161648		1.21888
DFL	Plate#1	L7	7	WT	Btg1	22.231	16.373
DFL	Plate#1	M7	7	WT	Btg1	22.163	16.293
DFL	Plate#1	K8	8	WT	Btg1	22.323	16.273	6.20133	0.0135898		1.02472
DFL	Plate#1	L8	8	WT	Btg1	21.711	15.264
DFL	Plate#1	M8	8	WT	Btg1	22.286	16.179
DFL	Plate#1	K15	15	WT	Btg1	22.411	15.312	5.83967	0.0174616		1.31667
DFL	Plate#1	L15	15	WT	Btg1	21.91	16.696
DFL	Plate#1	M15	15	WT	Btg1	21.424	16.218
DFL	Plate#1	K9	16	WT	Btg1	22.221	16.351	5.93733	0.0163187		1.23048
DFL	Plate#1	L9	16	WT	Btg1	22.715	16.56
DFL	Plate#1	M9	16	WT	Btg1	22.096	16.309
DFL	Plate#1	K18	18	WT	Btg1	22.658	16.378	6.735	0.00938778		0.70787
DFL	Plate#1	L18	18	WT	Btg1	22.49	14.99
DFL	Plate#1	M18	18	WT	Btg1	22.57	16.145
DFL	Plate#1	K19	19	WT	Btg1	23.034	16.35	6.32967	0.0124331		0.9375
DFL	Plate#1	L19	19	WT	Btg1	23.061	16.978
DFL	Plate#1	M19	19	WT	Btg1	22.776	16.554
DFL	Plate#1	K21	21	WT	Btg1	23.032	16.386	6.16967	0.0138914		1.04746
DFL	Plate#1	L21	21	WT	Btg1	22.737	17.107
DFL	Plate#1	M21	21	WT	Btg1	22.895	16.662
DFL	Plate#1	K24	24	WT	Btg1	22.62	16.134	6.443	0.0114938		0.866671
DFL	Plate#1	L24	24	WT	Btg1	22.754	16.174
DFL	Plate#1	M24	24	WT	Btg1	22.513	16.25
DFL	Plate#2	K1	25	WT	Btg1	22.16	16.308	5.969	0.0159644		1.20377
DFL	Plate#2	L1	25	WT	Btg1	22.361	16.412
DFL	Plate#2	M1	25	WT	Btg1	22.043	15.937
DFL	Plate#2	K4	28	WT	Btg1	22.579	16.096	6.361	0.012166		0.917358
DFL	Plate#2	L4	28	WT	Btg1	21.675	16.147
DFL	Plate#2	M4	28	WT	Btg1	23.017	15.945
DFL	Plate#2	K6	30	WT	Btg1	21.791	15.992	6.35033	0.0122563		0.924166
DFL	Plate#2	L6	30	WT	Btg1	22.502	15.703
DFL	Plate#2	M6	30	WT	Btg1	22.293	15.84
DFL	Plate#2	K8	32	WT	Btg1	22.291	16.205	6.39933	0.011847		0.893304
DFL	Plate#2	L8	32	WT	Btg1	22.428	16.336
DFL	Plate#2	M8	32	WT	Btg1	23.217	16.197
DFL	Plate#2	K10	34	WT	Btg1	22.528	16.183	6.46133	0.0113487		0.855728
DFL	Plate#2	L10	34	WT	Btg1	22.975	16.106
DFL	Plate#2	M10	34	WT	Btg1	22.251	16.081
DFL	Plate#2	K12	36	WT	Btg1	22.342	16.123	6.29933	0.0126973		0.95742
DFL	Plate#2	L12	36	WT	Btg1	22.314	16.245
DFL	Plate#2	M12	36	WT	Btg1	22.632	16.022
DFL	Plate#2	K15	39	WT	Btg1	22.406	16.227	6.34167	0.0123301		0.929734
DFL	Plate#2	L15	39	WT	Btg1	22.526	16.113
DFL	Plate#2	M15	39	WT	Btg1	22.741	16.308
DFL	Plate#2	K16	40	WT	Btg1	22.325	15.558	6.88733	0.00844707		0.636937
DFL	Plate#2	L16	40	WT	Btg1	22.093	14.728
DFL	Plate#2	M16	40	WT	Btg1	22.482	15.952
DFL	Plate#2	K17	41	WT	Btg1	22.52	16.918	6.108	0.014498		1.0932
DFL	Plate#2	L17	41	WT	Btg1	22.966	16.675
DFL	Plate#2	M17	41	WT	Btg1	23.108	16.677
DFL	Plate#2	K18	42	WT	Btg1	23.274	16.961	6.29767	0.012712		0.958527
DFL	Plate#2	L18	42	WT	Btg1	23.42	16.981
DFL	Plate#2	M18	42	WT	Btg1	23.12	16.979
DFL	Plate#2	K19	43	WT	Btg1	22.252	15.94	6.34467	0.0123045		0.927803
DFL	Plate#2	L19	43	WT	Btg1	22.3	16.062
DFL	Plate#2	M19	43	WT	Btg1	22.242	15.758
DFL	Plate#2	A24	45	WT	Btg1	24.41	18.107	6.26733	0.0129821		0.978893
DFL	Plate#2	K21	45	WT	Btg1	24.021	18.077
DFL	Plate#2	L21	45	WT	Btg1	24.322	17.767
DFL	Plate#2	K23	47	WT	Btg1	21.986	15.935	6.409	0.0117679		0.887339
DFL	Plate#2	L23	47	WT	Btg1	22.393	16.01
DFL	Plate#2	M23	47	WT	Btg1	22.351	15.558
DFL	Plate#2	K24	48	WT	Btg1	22.335	16.093	6.453	0.0114144		0.860685
DFL	Plate#2	L24	48	WT	Btg1	22.388	15.866
DFL	Plate#2	M24	48	WT	Btg1	22.552	15.957
DFL	Plate#3	K1	49	WT	Btg1	21.908	16.046	6.15867	0.0139977		1.05547
DFL	Plate#3	L1	49	WT	Btg1	22.173	16.065
DFL	Plate#3	M1	49	WT	Btg1	22.558	16.052
DFL	Plate#3	K3	51	WT	Btg1	21.34	15.524	6.16367	0.0139493		1.05182
DFL	Plate#3	L3	51	WT	Btg1	21.979	15.721
DFL	Plate#3	M3	51	WT	Btg1	22.252	15.835
DFL	Plate#3	K5	53	WT	Btg1	21.814	15.938	5.93667	0.0163262		1.23105
DFL	Plate#3	L5	53	WT	Btg1	22.053	15.988
DFL	Plate#3	M5	53	WT	Btg1	21.729	15.86
DFL	Plate#3	K9	57	WT	Btg1	22.169	15.958	6.65133	0.00994831		0.750136
DFL	Plate#3	L9	57	WT	Btg1	22.495	15.74
DFL	Plate#3	M9	57	WT	Btg1	22.702	15.714
DFL	Plate#3	K11	59	WT	Btg1	22.383	15.552	6.73667	0.00937694		0.707053
DFL	Plate#3	L11	59	WT	Btg1	22.238	15.731
DFL	Plate#3	M11	59	WT	Btg1	22.501	15.629
DFL	Plate#1	K1	1	het	Btg1	22.842	16.684	6.18633	0.0137318	0.0107898	1.03543	0.813591
DFL	Plate#1	L1	1	het	Btg1	22.653	16.438
DFL	Plate#1	M1	1	het	Btg1	22.821	16.635
DFL	Plate#1	K5	5	het	Btg1	22.381	15.687	6.47633	0.0112313		0.846877
DFL	Plate#1	L5	5	het	Btg1	22.148	16.111
DFL	Plate#1	M5	5	het	Btg1	22.643	15.945
DFL	Plate#1	K16	9	het	Btg1	22.667	16.018	6.662	0.00987502		0.74461
DFL	Plate#1	L16	9	het	Btg1	22.8	16.244
DFL	Plate#1	M16	9	het	Btg1	22.552	15.771
DFL	Plate#1	K10	10	het	Btg1	22.805	15.761	6.75267	0.00927352		0.699255
DFL	Plate#1	L10	10	het	Btg1	22.609	16.047
DFL	Plate#1	M10	10	het	Btg1	22.799	16.147
DFL	Plate#1	K11	11	het	Btg1	23.631	17.148	6.41233	0.0117407		0.885291
DFL	Plate#1	L11	11	het	Btg1	23.831	17.331
DFL	Plate#1	M11	11	het	Btg1	23.532	17.278
DFL	Plate#1	K12	12	het	Btg1	22.8	16.038	6.48033	0.0112002		0.844532
DFL	Plate#1	L12	12	het	Btg1	22.959	16.483
DFL	Plate#1	M12	12	het	Btg1	22.884	16.681
DFL	Plate#1	K13	13	het	Btg1	22.521	16.071	6.48967	0.011128		0.839086
DFL	Plate#1	L13	13	het	Btg1	22.933	16.17
DFL	Plate#1	M13	13	het	Btg1	22.451	16.195
DFL	Plate#1	K14	14	het	Btg1	22.517	16.262	6.43533	0.011555		0.871289
DFL	Plate#1	L14	14	het	Btg1	22.61	16.073
DFL	Plate#1	M14	14	het	Btg1	22.426	15.912
DFL	Plate#1	K17	17	het	Btg1	22.889	15.92	6.544	0.0107167		0.808073
DFL	Plate#1	L17	17	het	Btg1	23.079	16.828
DFL	Plate#1	M17	17	het	Btg1	22.598	16.186
DFL	Plate#1	K20	20	het	Btg1	22.341	15.917	6.53567	0.0107787		0.812754
DFL	Plate#1	L20	20	het	Btg1	22.869	16.554
DFL	Plate#1	M20	20	het	Btg1	22.605	15.737
DFL	Plate#1	K22	22	het	Btg1	23.591	16.3	6.703	0.00959834		0.723747
DFL	Plate#1	L22	22	het	Btg1	23.536	16.988
DFL	Plate#1	M22	22	het	Btg1	23.21	16.94
DFL	Plate#1	K23	23	het	Btg1	23.276	16.64	6.58067	0.0104477		0.787794
DFL	Plate#1	L23	23	het	Btg1	23.311	16.877
DFL	Plate#1	M23	23	het	Btg1	23.362	16.69
DFL	Plate#2	K2	26	het	Btg1	22.323	16.27	6.51367	0.0109444		0.825243
DFL	Plate#2	L2	26	het	Btg1	22.904	16.228
DFL	Plate#2	M2	26	het	Btg1	22.828	16.016
DFL	Plate#2	K3	27	het	Btg1	22.04	16.167	6.48667	0.0111511		0.840832
DFL	Plate#2	L3	27	het	Btg1	22.578	15.974
DFL	Plate#2	M3	27	het	Btg1	22.358	15.375
DFL	Plate#2	K5	29	het	Btg1	22.59	16.295	6.84467	0.00870062		0.656056
DFL	Plate#2	L5	29	het	Btg1	23.187	16.013
DFL	Plate#2	M5	29	het	Btg1	22.871	15.806
DFL	Plate#2	K7	31	het	Btg1	22.943	16.588	6.55733	0.0106181		0.800639
DFL	Plate#2	L7	31	het	Btg1	22.875	16.364
DFL	Plate#2	M7	31	het	Btg1	23.14	16.334
DFL	Plate#2	K9	33	het	Btg1	21.922	16.384	6.15367	0.0140463		1.05914
DFL	Plate#2	L9	33	het	Btg1	22.9	16.686
DFL	Plate#2	M9	33	het	Btg1	23.202	16.493
DFL	Plate#2	K13	37	het	Btg1	23.239	16.322	6.76933	0.00916701		0.691223
DFL	Plate#2	L13	37	het	Btg1	23.218	16.643
DFL	Plate#2	M13	37	het	Btg1	23.248	16.432
DFL	Plate#2	K14	38	het	Btg1	22.461	16.134	6.723	0.00946619		0.713783
DFL	Plate#2	L14	38	het	Btg1	22.74	15.95
DFL	Plate#2	M14	38	het	Btg1	23.182	16.13
DFL	Plate#2	K20	44	het	Btg1	23.544	16.84	6.43367	0.0115684		0.872296
DFL	Plate#2	L20	44	het	Btg1	23.568	17.029
DFL	Plate#2	M20	44	het	Btg1	22.877	16.819
DFL	Plate#2	K22	46	het	Btg1	22.592	15.791	6.61333	0.0102138		0.770157
DFL	Plate#2	L22	46	het	Btg1	22.474	16.096
DFL	Plate#2	M22	46	het	Btg1	22.684	16.023
DFL	Plate#3	K2	50	het	Btg1	22.36	15.76	6.52367	0.0108688		0.819542
DFL	Plate#3	L2	50	het	Btg1	22.445	15.908
DFL	Plate#3	M2	50	het	Btg1	22.339	15.905
DFL	Plate#3	K4	52	het	Btg1	22.48	15.678	6.69533	0.00964948		0.727603
DFL	Plate#3	L4	52	het	Btg1	22.328	15.921
DFL	Plate#3	M4	52	het	Btg1	22.662	15.785
DFL	Plate#3	K6	54	het	Btg1	21.809	15.913	6.31733	0.0125399		0.945549
DFL	Plate#3	L6	54	het	Btg1	22.482	15.918
DFL	Plate#3	M6	54	het	Btg1	22.303	15.811
DFL	Plate#3	K7	55	het	Btg1	22.406	16.009	6.537	0.0107688		0.812003
DFL	Plate#3	L7	55	het	Btg1	22.605	15.717
DFL	Plate#3	M7	55	het	Btg1	22.227	15.901
DFL	Plate#3	K8	56	het	Btg1	22.709	16.045	6.44667	0.0114646		0.864471
DFL	Plate#3	L8	56	het	Btg1	22.423	15.917
DFL	Plate#3	M8	56	het	Btg1	22.42	16.25
DFL	Plate#3	K10	58	het	Btg1	22.496	15.83	6.815	0.00888138		0.669686
DFL	Plate#3	L10	58	het	Btg1	23.087	15.712
DFL	Plate#3	M10	58	het	Btg1	22.245	15.841
DFL	Plate#3	K12	ntc		Btg1	Undetermined	Undetermined	#DIV/0!	#DIV/0!
DFL	Plate#3	L12	ntc		Btg1	Undetermined	Undetermined
DFL	Plate#3	M12	ntc		Btg1	Undetermined	Undetermined
DFL	Plate#1	B2	2	WT	Tbp	24.557	16.645	8.082	0.00369042	0.00405088	0.911017	1
DFL	Plate#1	C2	2	WT	Tbp	24.946	16.603
DFL	Plate#1	D2	2	WT	Tbp	24.719	16.728
DFL	Plate#1	B3	3	WT	Tbp	24.387	16.673	8.04333	0.00379066		0.935764
DFL	Plate#1	C3	3	WT	Tbp	24.146	16.229
DFL	Plate#1	D3	3	WT	Tbp	24.788	16.289
DFL	Plate#1	B4	4	WT	Tbp	24.3	16.143	8.13567	0.00355566		0.87775
DFL	Plate#1	C4	4	WT	Tbp	24.29	16.445
DFL	Plate#1	D4	4	WT	Tbp	24.799	16.394
DFL	Plate#1	B6	6	WT	Tbp	24.049	16.041	8.19467	0.00341318		0.842578
DFL	Plate#1	C6	6	WT	Tbp	24.245	16.038
DFL	Plate#1	D6	6	WT	Tbp	24.406	16.037
DFL	Plate#1	B7	7	WT	Tbp	24.344	16.242	8.11933	0.00359614		0.887744
DFL	Plate#1	C7	7	WT	Tbp	24.218	16.373
DFL	Plate#1	D7	7	WT	Tbp	24.704	16.293
DFL	Plate#1	B8	8	WT	Tbp	24.042	16.273	8.281	0.00321492		0.793636
DFL	Plate#1	C8	8	WT	Tbp	24.248	15.264
DFL	Plate#1	D8	8	WT	Tbp	24.269	16.179
DFL	Plate#1	B15	15	WT	Tbp	23.92	15.312	7.75567	0.00462713		1.14225
DFL	Plate#1	C15	15	WT	Tbp	23.835	16.696
DFL	Plate#1	D15	15	WT	Tbp	23.738	16.218
DFL	Plate#1	B9	16	WT	Tbp	24.454	16.351	8.20167	0.00339666		0.8385
DFL	Plate#1	C9	16	WT	Tbp	24.469	16.56
DFL	Plate#1	D9	16	WT	Tbp	24.902	16.309
DFL	Plate#1	B18	18	WT	Tbp	23.829	16.378	7.932	0.00409478		1.01084
DFL	Plate#1	C18	18	WT	Tbp	23.696	14.99
DFL	Plate#1	D18	18	WT	Tbp	23.784	16.145
DFL	Plate#1	B19	19	WT	Tbp	24.213	16.35	7.52367	0.00543439		1.34153
DFL	Plate#1	C19	19	WT	Tbp	24.273	16.978
DFL	Plate#1	D19	19	WT	Tbp	23.967	16.554
DFL	Plate#1	B21	21	WT	Tbp	24.457	16.386	7.84233	0.00435735		1.07566
DFL	Plate#1	C21	21	WT	Tbp	24.407	17.107
DFL	Plate#1	D21	21	WT	Tbp	24.818	16.662
DFL	Plate#1	B24	24	WT	Tbp	24.023	16.134	7.66967	0.00491134		1.21241
DFL	Plate#1	C24	24	WT	Tbp	23.614	16.174
DFL	Plate#1	D24	24	WT	Tbp	23.93	16.25
DFL	Plate#2	B1	25	WT	Tbp	24.377	16.308	7.914	0.00414618		1.02353
DFL	Plate#2	C1	25	WT	Tbp	23.825	16.412
DFL	Plate#2	D1	25	WT	Tbp	24.197	15.937
DFL	Plate#2	B4	28	WT	Tbp	23.422	16.096	7.52167	0.00544193		1.34339
DFL	Plate#2	C4	28	WT	Tbp	23.646	16.147
DFL	Plate#2	D4	28	WT	Tbp	23.685	15.945
DFL	Plate#2	B6	30	WT	Tbp	22.726	15.992	7.55967	0.00530046		1.30847
DFL	Plate#2	C6	30	WT	Tbp	23.561	15.703
DFL	Plate#2	D6	30	WT	Tbp	23.927	15.84
DFL	Plate#2	B8	32	WT	Tbp	24.021	16.205	7.66133	0.00493979		1.21944
DFL	Plate#2	C8	32	WT	Tbp	23.899	16.336
DFL	Plate#2	D8	32	WT	Tbp	23.802	16.197
DFL	Plate#2	B10	34	WT	Tbp	24.086	16.183	7.95433	0.00403188		0.995309
DFL	Plate#2	C10	34	WT	Tbp	24.017	16.106
DFL	Plate#2	D10	34	WT	Tbp	24.13	16.081
DFL	Plate#2	B12	36	WT	Tbp	23.608	16.123	7.85233	0.00432725		1.06823
DFL	Plate#2	C12	36	WT	Tbp	24.251	16.245
DFL	Plate#2	D12	36	WT	Tbp	24.088	16.022
DFL	Plate#2	B15	39	WT	Tbp	23.619	16.227	7.47167	0.00563384		1.39077
DFL	Plate#2	C15	39	WT	Tbp	23.456	16.113
DFL	Plate#2	D15	39	WT	Tbp	23.988	16.308
DFL	Plate#2	B16	40	WT	Tbp	23.575	15.558	8.394	0.00297272		0.733846
DFL	Plate#2	C16	40	WT	Tbp	23.801	14.728
DFL	Plate#2	D16	40	WT	Tbp	24.044	15.952
DFL	Plate#2	B17	41	WT	Tbp	24.519	16.918	7.94067	0.00407025		1.00478
DFL	Plate#2	C17	41	WT	Tbp	24.498	16.675
DFL	Plate#2	D17	41	WT	Tbp	25.075	16.677
DFL	Plate#2	B18	42	WT	Tbp	24.781	16.961	7.93667	0.00408155		1.00757
DFL	Plate#2	C18	42	WT	Tbp	24.971	16.981
DFL	Plate#2	D18	42	WT	Tbp	24.979	16.979
DFL	Plate#2	B19	43	WT	Tbp	24.002	15.94	8.10033	0.00364382		0.899513
DFL	Plate#2	C19	43	WT	Tbp	23.826	16.062
DFL	Plate#2	D19	43	WT	Tbp	24.233	15.758
DFL	Plate#2	B21	45	WT	Tbp	26.059	18.107	7.946	0.00405523		1.00107
DFL	Plate#2	C21	45	WT	Tbp	25.877	18.077
DFL	Plate#2	D21	45	WT	Tbp	25.853	17.767
DFL	Plate#2	B23	47	WT	Tbp	24.17	15.935	8.26967	0.00324028		0.799895
DFL	Plate#2	C23	47	WT	Tbp	23.997	16.01
DFL	Plate#2	D23	47	WT	Tbp	24.145	15.558
DFL	Plate#2	B24	48	WT	Tbp	23.827	16.093	7.54333	0.00536081		1.32337
DFL	Plate#2	C24	48	WT	Tbp	23.395	15.866
DFL	Plate#2	D24	48	WT	Tbp	23.324	15.957
DFL	Plate#3	B1	49	WT	Tbp	24.784	16.046	8.40733	0.00294537		0.727095
DFL	Plate#3	C1	49	WT	Tbp	24.192	16.065
DFL	Plate#3	D1	49	WT	Tbp	24.409	16.052
DFL	Plate#3	B3	51	WT	Tbp	24.112	15.524	8.51133	0.00274052		0.676525
DFL	Plate#3	C3	51	WT	Tbp	24.065	15.721
DFL	Plate#3	D3	51	WT	Tbp	24.437	15.835
DFL	Plate#3	B5	53	WT	Tbp	23.828	15.938	8.098	0.00364972		0.900969
DFL	Plate#3	C5	53	WT	Tbp	24.196	15.988
DFL	Plate#3	D5	53	WT	Tbp	24.056	15.86
DFL	Plate#3	B9	57	WT	Tbp	24.021	15.958	8.216	0.00336308		0.830211
DFL	Plate#3	C9	57	WT	Tbp	23.955	15.74
DFL	Plate#3	D9	57	WT	Tbp	24.084	15.714
DFL	Plate#3	B11	59	WT	Tbp	23.837	15.552	8.138	0.00354991		0.876332
DFL	Plate#3	C11	59	WT	Tbp	23.596	15.731
DFL	Plate#3	D11	59	WT	Tbp	23.893	15.629
DFL	Plate#1	B1	1	het	Tbp	24.742	16.684	8.01433	0.00386763	0.00439284	0.954764	1.08442
DFL	Plate#1	C1	1	het	Tbp	24.277	16.438
DFL	Plate#1	D1	1	het	Tbp	24.781	16.635
DFL	Plate#1	B5	5	het	Tbp	24.067	15.687	8.19733	0.00340688		0.841022
DFL	Plate#1	C5	5	het	Tbp	24.225	16.111
DFL	Plate#1	D5	5	het	Tbp	24.043	15.945
DFL	Plate#1	B16	9	het	Tbp	24.179	16.018	8.095	0.00365731		0.902844
DFL	Plate#1	C16	9	het	Tbp	24.072	16.244
DFL	Plate#1	D16	9	het	Tbp	24.067	15.771
DFL	Plate#1	B10	10	het	Tbp	24.134	15.761	8.28133	0.00321418		0.793453
DFL	Plate#1	C10	10	het	Tbp	24.252	16.047
DFL	Plate#1	D10	10	het	Tbp	24.413	16.147
DFL	Plate#1	B11	11	het	Tbp	24.595	17.148	7.68367	0.00486391		1.20071
DFL	Plate#1	C11	11	het	Tbp	24.887	17.331
DFL	Plate#1	D11	11	het	Tbp	25.326	17.278
DFL	Plate#1	B12	12	het	Tbp	24.103	16.038	7.63833	0.00501918		1.23903
DFL	Plate#1	C12	12	het	Tbp	23.868	16.483
DFL	Plate#1	D12	12	het	Tbp	24.146	16.681
DFL	Plate#1	B13	13	het	Tbp	24.113	16.071	7.852	0.00432825		1.06847
DFL	Plate#1	C13	13	het	Tbp	23.888	16.17
DFL	Plate#1	D13	13	het	Tbp	23.991	16.195
DFL	Plate#1	B14	14	het	Tbp	23.873	16.262	7.68867	0.00484709		1.19655
DFL	Plate#1	C14	14	het	Tbp	23.69	16.073
DFL	Plate#1	D14	14	het	Tbp	23.75	15.912
DFL	Plate#1	B17	17	het	Tbp	24.39	15.92	7.609	0.00512227		1.26448
DFL	Plate#1	C17	17	het	Tbp	23.546	16.828
DFL	Plate#1	D17	17	het	Tbp	23.825	16.186
DFL	Plate#1	B20	20	het	Tbp	23.681	15.917	7.22933	0.00666429		1.64515
DFL	Plate#1	C20	20	het	Tbp	23.084	16.554
DFL	Plate#1	D20	20	het	Tbp	23.131	15.737
DFL	Plate#1	B22	22	het	Tbp	24.641	16.3	7.59233	0.00518179		1.27918
DFL	Plate#1	C22	22	het	Tbp	24.14	16.988
DFL	Plate#1	D22	22	het	Tbp	24.224	16.94
DFL	Plate#1	B23	23	het	Tbp	24.415	16.64	7.52967	0.00541183		1.33597
DFL	Plate#1	C23	23	het	Tbp	24.126	16.877
DFL	Plate#1	D23	23	het	Tbp	24.255	16.69
DFL	Plate#2	B2	26	het	Tbp	23.584	16.27	7.65833	0.00495008		1.22198
DFL	Plate#2	C2	26	het	Tbp	23.903	16.228
DFL	Plate#2	D2	26	het	Tbp	24.002	16.016
DFL	Plate#2	B3	27	het	Tbp	24.221	16.167	8.34	0.0030861		0.761834
DFL	Plate#2	C3	27	het	Tbp	24.518	15.974
DFL	Plate#2	D3	27	het	Tbp	23.797	15.375
DFL	Plate#2	B5	29	het	Tbp	23.727	16.295	7.794	0.0045058		1.1123
DFL	Plate#2	C5	29	het	Tbp	24.064	16.013
DFL	Plate#2	D5	29	het	Tbp	23.705	15.806
DFL	Plate#2	B7	31	het	Tbp	23.932	16.588	7.75767	0.00462072		1.14067
DFL	Plate#2	C7	31	het	Tbp	24.285	16.364
DFL	Plate#2	D7	31	het	Tbp	24.342	16.334
DFL	Plate#2	B9	33	het	Tbp	24.011	16.384	7.63933	0.0050157		1.23818
DFL	Plate#2	C9	33	het	Tbp	24.569	16.686
DFL	Plate#2	D9	33	het	Tbp	23.901	16.493
DFL	Plate#2	B13	37	het	Tbp	23.967	16.322	7.60567	0.00513412		1.26741
DFL	Plate#2	C13	37	het	Tbp	23.987	16.643
DFL	Plate#2	D13	37	het	Tbp	24.26	16.432
DFL	Plate#2	B14	38	het	Tbp	23.923	16.134	7.941	0.00406931		1.00455
DFL	Plate#2	C14	38	het	Tbp	23.936	15.95
DFL	Plate#2	D14	38	het	Tbp	24.178	16.13
DFL	Plate#2	B20	44	het	Tbp	24.908	16.84	8.08133	0.00369212		0.911438
DFL	Plate#2	C20	44	het	Tbp	24.981	17.029
DFL	Plate#2	D20	44	het	Tbp	25.043	16.819
DFL	Plate#2	B22	46	het	Tbp	23.807	15.791	7.67033	0.00490907		1.21185
DFL	Plate#2	C22	46	het	Tbp	23.62	16.096
DFL	Plate#2	D22	46	het	Tbp	23.494	16.023
DFL	Plate#3	B2	50	het	Tbp	24.019	15.76	8.00467	0.00389363		0.961183
DFL	Plate#3	C2	50	het	Tbp	23.79	15.908
DFL	Plate#3	D2	50	het	Tbp	23.778	15.905
DFL	Plate#3	B4	52	het	Tbp	23.464	15.678	8.023	0.00384447		0.949046
DFL	Plate#3	C4	52	het	Tbp	24.007	15.921
DFL	Plate#3	D4	52	het	Tbp	23.982	15.785
DFL	Plate#3	B6	54	het	Tbp	23.698	15.913	7.92867	0.00410425		1.01317
DFL	Plate#3	C6	54	het	Tbp	23.942	15.918
DFL	Plate#3	D6	54	het	Tbp	23.788	15.811
DFL	Plate#3	B7	55	het	Tbp	24.158	16.009	8.20567	0.00338726		0.836178
DFL	Plate#3	C7	55	het	Tbp	24.197	15.717
DFL	Plate#3	D7	55	het	Tbp	23.889	15.901
DFL	Plate#3	B8	56	het	Tbp	24.017	16.045	7.93467	0.00408721		1.00897
DFL	Plate#3	C8	56	het	Tbp	23.966	15.917
DFL	Plate#3	D8	56	het	Tbp	24.033	16.25
DFL	Plate#3	B10	58	het	Tbp	23.707	15.83	8.06967	0.0037221		0.918838
DFL	Plate#3	C10	58	het	Tbp	24.003	15.712
DFL	Plate#3	D10	58	het	Tbp	23.882	15.841
DFL	Plate#3	B12	ntc		Tbp	36.145	Undetermined	#DIV/0!	#DIV/0!
DFL	Plate#3	C12	ntc		Tbp	Undetermined	Undetermined
DFL	Plate#3	D12	ntc		Tbp	Undetermined	Undetermined

## Sheet: TableS10_liver
Tissue	384-plate_number	Well	Sample Name	Genotype	Target Name	Cq	Actb	DCt	1st Calculus	Average	DDCt	Average
Liver	Plate#1	E2	2	WT	Actb	17.945	17.945	0	1	1	1	1
Liver	Plate#1	F2	2	WT	Actb	18.039	18.039
Liver	Plate#1	G2	2	WT	Actb	17.778	17.778
Liver	Plate#1	E3	3	WT	Actb	16.776	16.776	0	1		1
Liver	Plate#1	F3	3	WT	Actb	16.493	16.493
Liver	Plate#1	G3	3	WT	Actb	16.72	16.72
Liver	Plate#1	E4	4	WT	Actb	17.282	17.282	0	1		1
Liver	Plate#1	F4	4	WT	Actb	16.908	16.908
Liver	Plate#1	G4	4	WT	Actb	17.05	17.05
Liver	Plate#1	E6	6	WT	Actb	16.892	16.892	0	1		1
Liver	Plate#1	F6	6	WT	Actb	16.839	16.839
Liver	Plate#1	G6	6	WT	Actb	16.794	16.794
Liver	Plate#1	E7	7	WT	Actb	17.006	17.006	0	1		1
Liver	Plate#1	F7	7	WT	Actb	16.709	16.709
Liver	Plate#1	G7	7	WT	Actb	16.931	16.931
Liver	Plate#1	E8	8	WT	Actb	17.903	17.903	0	1		1
Liver	Plate#1	F8	8	WT	Actb	18.004	18.004
Liver	Plate#1	G8	8	WT	Actb	17.677	17.677
Liver	Plate#1	E15	15	WT	Actb	16.699	16.699	0	1		1
Liver	Plate#1	F15	15	WT	Actb	16.481	16.481
Liver	Plate#1	G15	15	WT	Actb	16.655	16.655
Liver	Plate#1	E16	16	WT	Actb	16.706	16.706	0	1		1
Liver	Plate#1	F16	16	WT	Actb	16.751	16.751
Liver	Plate#1	G16	16	WT	Actb	16.624	16.624
Liver	Plate#1	E18	18	WT	Actb	16.598	16.598	0	1		1
Liver	Plate#1	F18	18	WT	Actb	16.362	16.362
Liver	Plate#1	G18	18	WT	Actb	16.579	16.579
Liver	Plate#1	E19	19	WT	Actb	16.803	16.803	0	1		1
Liver	Plate#1	F19	19	WT	Actb	16.667	16.667
Liver	Plate#1	G19	19	WT	Actb	16.922	16.922
Liver	Plate#1	E21	21	WT	Actb	16.915	16.915	0	1		1
Liver	Plate#1	F21	21	WT	Actb	16.453	16.453
Liver	Plate#1	G21	21	WT	Actb	16.831	16.831
Liver	Plate#1	E24	24	WT	Actb	16.652	16.652	0	1		1
Liver	Plate#1	F24	24	WT	Actb	16.355	16.355
Liver	Plate#1	G24	24	WT	Actb	16.631	16.631
Liver	Plate#2	E1	25	WT	Actb	17.921	17.921	0	1		1
Liver	Plate#2	F1	25	WT	Actb	17.685	17.685
Liver	Plate#2	G1	25	WT	Actb	17.671	17.671
Liver	Plate#2	E4	28	WT	Actb	16.644	16.644	0	1		1
Liver	Plate#2	F4	28	WT	Actb	16.733	16.733
Liver	Plate#2	G4	28	WT	Actb	16.872	16.872
Liver	Plate#2	E6	30	WT	Actb	17.092	17.092	0	1		1
Liver	Plate#2	F6	30	WT	Actb	16.864	16.864
Liver	Plate#2	G6	30	WT	Actb	17.132	17.132
Liver	Plate#2	E8	32	WT	Actb	16.984	16.984	0	1		1
Liver	Plate#2	F8	32	WT	Actb	17.117	17.117
Liver	Plate#2	G8	32	WT	Actb	17.089	17.089
Liver	Plate#2	E10	34	WT	Actb	17.055	17.055	0	1		1
Liver	Plate#2	F10	34	WT	Actb	16.914	16.914
Liver	Plate#2	G10	34	WT	Actb	16.751	16.751
Liver	Plate#2	E12	36	WT	Actb	17.146	17.146	0	1		1
Liver	Plate#2	F12	36	WT	Actb	17.22	17.22
Liver	Plate#2	G12	36	WT	Actb	17.179	17.179
Liver	Plate#2	E15	39	WT	Actb	17.114	17.114	0	1		1
Liver	Plate#2	F15	39	WT	Actb	17.322	17.322
Liver	Plate#2	G15	39	WT	Actb	17.187	17.187
Liver	Plate#2	E16	40	WT	Actb	15.617	15.617	0	1		1
Liver	Plate#2	F16	40	WT	Actb	16.195	16.195
Liver	Plate#2	G16	40	WT	Actb	17.019	17.019
Liver	Plate#2	E17	41	WT	Actb	16.559	16.559	0	1		1
Liver	Plate#2	F17	41	WT	Actb	16.578	16.578
Liver	Plate#2	G17	41	WT	Actb	16.812	16.812
Liver	Plate#2	E18	42	WT	Actb	17.221	17.221	0	1		1
Liver	Plate#2	F18	42	WT	Actb	17.062	17.062
Liver	Plate#2	G18	42	WT	Actb	17.307	17.307
Liver	Plate#2	E19	43	WT	Actb	17.321	17.321	0	1		1
Liver	Plate#2	F19	43	WT	Actb	17.495	17.495
Liver	Plate#2	G19	43	WT	Actb	17.825	17.825
Liver	Plate#2	E21	45	WT	Actb	16.845	16.845	0	1		1
Liver	Plate#2	F21	45	WT	Actb	16.845	16.845
Liver	Plate#2	G21	45	WT	Actb	16.893	16.893
Liver	Plate#2	E23	47	WT	Actb	16.875	16.875	0	1		1
Liver	Plate#2	F23	47	WT	Actb	16.949	16.949
Liver	Plate#2	G23	47	WT	Actb	17.031	17.031
Liver	Plate#2	E24	48	WT	Actb	17.056	17.056	0	1		1
Liver	Plate#2	F24	48	WT	Actb	17.137	17.137
Liver	Plate#2	G24	48	WT	Actb	17.276	17.276
Liver	Plate#3	E1	49	WT	Actb	16.752	16.752	0	1		1
Liver	Plate#3	F1	49	WT	Actb	16.51	16.51
Liver	Plate#3	G1	49	WT	Actb	16.848	16.848
Liver	Plate#3	E3	51	WT	Actb	16.974	16.974	0	1		1
Liver	Plate#3	F3	51	WT	Actb	16.934	16.934
Liver	Plate#3	G3	51	WT	Actb	16.778	16.778
Liver	Plate#3	E5	53	WT	Actb	16.712	16.712	0	1		1
Liver	Plate#3	F5	53	WT	Actb	16.671	16.671
Liver	Plate#3	G5	53	WT	Actb	16.684	16.684
Liver	Plate#3	E9	57	WT	Actb	16.913	16.913	0	1		1
Liver	Plate#3	F9	57	WT	Actb	16.732	16.732
Liver	Plate#3	G9	57	WT	Actb	16.999	16.999
Liver	Plate#3	E11	59	WT	Actb	16.935	16.935	0	1		1
Liver	Plate#3	F11	59	WT	Actb	17.043	17.043
Liver	Plate#3	G11	59	WT	Actb	16.63	16.63
Liver	Plate#1	E1	1	het	Actb	16.989	16.989	0	1	1	1	1
Liver	Plate#1	F1	1	het	Actb	16.698	16.698
Liver	Plate#1	G1	1	het	Actb	17.067	17.067
Liver	Plate#1	E5	5	het	Actb	16.283	16.283	0	1		1
Liver	Plate#1	F5	5	het	Actb	16.018	16.018
Liver	Plate#1	G5	5	het	Actb	16.335	16.335
Liver	Plate#1	E9	9	het	Actb	17.793	17.793	0	1		1
Liver	Plate#1	F9	9	het	Actb	17.615	17.615
Liver	Plate#1	G9	9	het	Actb	17.975	17.975
Liver	Plate#1	E10	10	het	Actb	17.562	17.562	0	1		1
Liver	Plate#1	F10	10	het	Actb	17.087	17.087
Liver	Plate#1	G10	10	het	Actb	17.445	17.445
Liver	Plate#1	E11	11	het	Actb	18.004	18.004	0	1		1
Liver	Plate#1	F11	11	het	Actb	17.763	17.763
Liver	Plate#1	G11	11	het	Actb	18.029	18.029
Liver	Plate#1	E12	12	het	Actb	16.849	16.849	0	1		1
Liver	Plate#1	F12	12	het	Actb	16.601	16.601
Liver	Plate#1	G12	12	het	Actb	16.798	16.798
Liver	Plate#1	E13	13	het	Actb	17.536	17.536	0	1		1
Liver	Plate#1	F13	13	het	Actb	17.227	17.227
Liver	Plate#1	G13	13	het	Actb	17.287	17.287
Liver	Plate#1	E14	14	het	Actb	17.307	17.307	0	1		1
Liver	Plate#1	F14	14	het	Actb	17.083	17.083
Liver	Plate#1	G14	14	het	Actb	17.419	17.419
Liver	Plate#1	E17	17	het	Actb	16.764	16.764	0	1		1
Liver	Plate#1	F17	17	het	Actb	16.945	16.945
Liver	Plate#1	G17	17	het	Actb	16.752	16.752
Liver	Plate#1	E20	20	het	Actb	17.626	17.626	0	1		1
Liver	Plate#1	F20	20	het	Actb	17.555	17.555
Liver	Plate#1	G20	20	het	Actb	17.745	17.745
Liver	Plate#1	E22	22	het	Actb	16.481	16.481	0	1		1
Liver	Plate#1	F22	22	het	Actb	16.624	16.624
Liver	Plate#1	G22	22	het	Actb	16.853	16.853
Liver	Plate#1	E23	23	het	Actb	16.402	16.402	0	1		1
Liver	Plate#1	F23	23	het	Actb	16.761	16.761
Liver	Plate#1	G23	23	het	Actb	16.967	16.967
Liver	Plate#2	E2	26	het	Actb	17.981	17.981	0	1		1
Liver	Plate#2	F2	26	het	Actb	17.991	17.991
Liver	Plate#2	G2	26	het	Actb	17.407	17.407
Liver	Plate#2	E3	27	het	Actb	17.322	17.322	0	1		1
Liver	Plate#2	F3	27	het	Actb	17.166	17.166
Liver	Plate#2	G3	27	het	Actb	17.345	17.345
Liver	Plate#2	E5	29	het	Actb	17.233	17.233	0	1		1
Liver	Plate#2	F5	29	het	Actb	17.029	17.029
Liver	Plate#2	G5	29	het	Actb	16.841	16.841
Liver	Plate#2	E7	31	het	Actb	16.616	16.616	0	1		1
Liver	Plate#2	F7	31	het	Actb	16.344	16.344
Liver	Plate#2	G7	31	het	Actb	16.654	16.654
Liver	Plate#2	E9	33	het	Actb	17.116	17.116	0	1		1
Liver	Plate#2	F9	33	het	Actb	17.029	17.029
Liver	Plate#2	G9	33	het	Actb	17.296	17.296
Liver	Plate#2	E13	37	het	Actb	16.664	16.664	0	1		1
Liver	Plate#2	F13	37	het	Actb	16.289	16.289
Liver	Plate#2	G13	37	het	Actb	16.566	16.566
Liver	Plate#2	E14	38	het	Actb	17.316	17.316	0	1		1
Liver	Plate#2	F14	38	het	Actb	17.222	17.222
Liver	Plate#2	G14	38	het	Actb	17.047	17.047
Liver	Plate#2	E20	44	het	Actb	16.08	16.08	0	1		1
Liver	Plate#2	F20	44	het	Actb	16.244	16.244
Liver	Plate#2	G20	44	het	Actb	15.963	15.963
Liver	Plate#2	E22	46	het	Actb	16.317	16.317	0	1		1
Liver	Plate#2	F22	46	het	Actb	16.266	16.266
Liver	Plate#2	G22	46	het	Actb	16.599	16.599
Liver	Plate#3	E2	50	het	Actb	16.837	16.837	0	1		1
Liver	Plate#3	F2	50	het	Actb	16.792	16.792
Liver	Plate#3	G2	50	het	Actb	16.718	16.718
Liver	Plate#3	E4	52	het	Actb	16.928	16.928	0	1		1
Liver	Plate#3	F4	52	het	Actb	17.119	17.119
Liver	Plate#3	G4	52	het	Actb	16.937	16.937
Liver	Plate#3	E6	54	het	Actb	17.213	17.213	0	1		1
Liver	Plate#3	F6	54	het	Actb	17.021	17.021
Liver	Plate#3	G6	54	het	Actb	17.095	17.095
Liver	Plate#3	E7	55	het	Actb	17.215	17.215	0	1		1
Liver	Plate#3	F7	55	het	Actb	17.501	17.501
Liver	Plate#3	G7	55	het	Actb	16.724	16.724
Liver	Plate#3	E8	56	het	Actb	17.021	17.021	0	1		1
Liver	Plate#3	F8	56	het	Actb	16.896	16.896
Liver	Plate#3	G8	56	het	Actb	16.901	16.901
Liver	Plate#3	E10	58	het	Actb	17.232	17.232	0	1		1
Liver	Plate#3	F10	58	het	Actb	17.342	17.342
Liver	Plate#3	G10	58	het	Actb	16.834	16.834
Liver	Plate#3	E12	ntc		Actb	Undetermined	Undetermined	0	1
Liver	Plate#3	F12	ntc		Actb	35.756	35.756
Liver	Plate#3	G12	ntc		Actb	Undetermined	Undetermined
Liver	Plate#1	K2	2	WT	Btg1	25.502	17.945	7.443	0.0057469	0.0058388	0.984261	1
Liver	Plate#1	L2	2	WT	Btg1	25.263	18.039
Liver	Plate#1	M2	2	WT	Btg1	25.326	17.778
Liver	Plate#1	K3	3	WT	Btg1	23.944	16.776	7.15533	0.00701504		1.20145
Liver	Plate#1	L3	3	WT	Btg1	23.745	16.493
Liver	Plate#1	M3	3	WT	Btg1	23.766	16.72
Liver	Plate#1	K4	4	WT	Btg1	24.69	17.282	7.53833	0.00537942		0.921324
Liver	Plate#1	L4	4	WT	Btg1	24.637	16.908
Liver	Plate#1	M4	4	WT	Btg1	24.528	17.05
Liver	Plate#1	K6	6	WT	Btg1	23.779	16.892	6.97333	0.00795825		1.36299
Liver	Plate#1	L6	6	WT	Btg1	23.531	16.839
Liver	Plate#1	M6	6	WT	Btg1	24.135	16.794
Liver	Plate#1	K7	7	WT	Btg1	24.112	17.006	7.238	0.00662437		1.13454
Liver	Plate#1	L7	7	WT	Btg1	24.178	16.709
Liver	Plate#1	M7	7	WT	Btg1	24.07	16.931
Liver	Plate#1	K8	8	WT	Btg1	25.62	17.903	7.67333	0.00489888		0.839022
Liver	Plate#1	L8	8	WT	Btg1	25.497	18.004
Liver	Plate#1	M8	8	WT	Btg1	25.487	17.677
Liver	Plate#1	K15	15	WT	Btg1	24.149	16.699	7.48	0.00560139		0.95934
Liver	Plate#1	L15	15	WT	Btg1	24.051	16.481
Liver	Plate#1	M15	15	WT	Btg1	24.075	16.655
Liver	Plate#1	K16	16	WT	Btg1	23.823	16.706	7.22467	0.00668588		1.14508
Liver	Plate#1	L16	16	WT	Btg1	23.974	16.751
Liver	Plate#1	M16	16	WT	Btg1	23.958	16.624
Liver	Plate#1	K18	18	WT	Btg1	24.124	16.598	7.51033	0.00548485		0.93938
Liver	Plate#1	L18	18	WT	Btg1	23.817	16.362
Liver	Plate#1	M18	18	WT	Btg1	24.129	16.579
Liver	Plate#1	K19	19	WT	Btg1	23.909	16.803	7.26833	0.00648655		1.11094
Liver	Plate#1	L19	19	WT	Btg1	24.024	16.667
Liver	Plate#1	M19	19	WT	Btg1	24.264	16.922
Liver	Plate#1	K21	21	WT	Btg1	23.94	16.915	7.09967	0.007291		1.24872
Liver	Plate#1	L21	21	WT	Btg1	23.666	16.453
Liver	Plate#1	M21	21	WT	Btg1	23.892	16.831
Liver	Plate#1	K24	24	WT	Btg1	24.628	16.652	7.81933	0.00442737		0.758268
Liver	Plate#1	L24	24	WT	Btg1	24.263	16.355
Liver	Plate#1	M24	24	WT	Btg1	24.205	16.631
Liver	Plate#2	K1	25	WT	Btg1	24.907	17.921	7.27867	0.00644025		1.10301
Liver	Plate#2	L1	25	WT	Btg1	25.159	17.685
Liver	Plate#2	M1	25	WT	Btg1	25.047	17.671
Liver	Plate#2	K4	28	WT	Btg1	24.277	16.644	7.25067	0.00656647		1.12463
Liver	Plate#2	L4	28	WT	Btg1	23.622	16.733
Liver	Plate#2	M4	28	WT	Btg1	24.102	16.872
Liver	Plate#2	K6	30	WT	Btg1	24.626	17.092	7.59833	0.00516029		0.883793
Liver	Plate#2	L6	30	WT	Btg1	24.587	16.864
Liver	Plate#2	M6	30	WT	Btg1	24.67	17.132
Liver	Plate#2	K8	32	WT	Btg1	24.176	16.984	7.25733	0.00653619		1.11944
Liver	Plate#2	L8	32	WT	Btg1	24.41	17.117
Liver	Plate#2	M8	32	WT	Btg1	24.376	17.089
Liver	Plate#2	K10	34	WT	Btg1	24.215	17.055	7.60433	0.00513887		0.880125
Liver	Plate#2	L10	34	WT	Btg1	24.842	16.914
Liver	Plate#2	M10	34	WT	Btg1	24.476	16.751
Liver	Plate#2	K12	36	WT	Btg1	24.626	17.146	7.60567	0.00513412		0.879312
Liver	Plate#2	L12	36	WT	Btg1	24.885	17.22
Liver	Plate#2	M12	36	WT	Btg1	24.851	17.179
Liver	Plate#2	K15	39	WT	Btg1	24.674	17.114	7.48633	0.00557685		0.955137
Liver	Plate#2	L15	39	WT	Btg1	24.528	17.322
Liver	Plate#2	M15	39	WT	Btg1	24.88	17.187
Liver	Plate#2	K16	40	WT	Btg1	23.933	15.617	7.66567	0.00492498		0.843492
Liver	Plate#2	L16	40	WT	Btg1	23.984	16.195
Liver	Plate#2	M16	40	WT	Btg1	23.911	17.019
Liver	Plate#2	K17	41	WT	Btg1	23.74	16.559	7.24267	0.00660298		1.13088
Liver	Plate#2	L17	41	WT	Btg1	24.624	16.578
Liver	Plate#2	M17	41	WT	Btg1	23.313	16.812
Liver	Plate#2	K18	42	WT	Btg1	24.832	17.221	7.52567	0.00542686		0.929448
Liver	Plate#2	L18	42	WT	Btg1	24.605	17.062
Liver	Plate#2	M18	42	WT	Btg1	24.73	17.307
Liver	Plate#2	K19	43	WT	Btg1	25.101	17.321	7.83567	0.00437753		0.749732
Liver	Plate#2	L19	43	WT	Btg1	25.347	17.495
Liver	Plate#2	M19	43	WT	Btg1	25.7	17.825
Liver	Plate#2	K21	45	WT	Btg1	24.688	16.845	7.47067	0.00563774		0.965566
Liver	Plate#2	L21	45	WT	Btg1	24.37	16.845
Liver	Plate#2	M21	45	WT	Btg1	23.937	16.893
Liver	Plate#2	K23	47	WT	Btg1	24.701	16.875	7.80467	0.00447261		0.766016
Liver	Plate#2	L23	47	WT	Btg1	24.615	16.949
Liver	Plate#2	M23	47	WT	Btg1	24.953	17.031
Liver	Plate#2	K24	48	WT	Btg1	24.998	17.056	7.21933	0.00671064		1.14932
Liver	Plate#2	L24	48	WT	Btg1	23.813	17.137
Liver	Plate#2	M24	48	WT	Btg1	24.316	17.276
Liver	Plate#3	K1	49	WT	Btg1	24.212	16.752	7.58167	0.00522025		0.894062
Liver	Plate#3	L1	49	WT	Btg1	24.345	16.51
Liver	Plate#3	M1	49	WT	Btg1	24.298	16.848
Liver	Plate#3	K3	51	WT	Btg1	24.117	16.974	7.25633	0.00654073		1.12022
Liver	Plate#3	L3	51	WT	Btg1	24.273	16.934
Liver	Plate#3	M3	51	WT	Btg1	24.065	16.778
Liver	Plate#3	K5	53	WT	Btg1	23.936	16.712	7.412	0.00587172		1.00564
Liver	Plate#3	L5	53	WT	Btg1	24.169	16.671
Liver	Plate#3	M5	53	WT	Btg1	24.198	16.684
Liver	Plate#3	K9	57	WT	Btg1	24.519	16.913	7.69467	0.00482697		0.826706
Liver	Plate#3	L9	57	WT	Btg1	24.476	16.732
Liver	Plate#3	M9	57	WT	Btg1	24.733	16.999
Liver	Plate#3	K11	59	WT	Btg1	24.27	16.935	7.325	0.00623671		1.06815
Liver	Plate#3	L11	59	WT	Btg1	24.29	17.043
Liver	Plate#3	M11	59	WT	Btg1	24.023	16.63
Liver	Plate#1	K1	1	het	Btg1	24.644	16.989	7.70633	0.00478809	0.00588548	0.820048	1.008
Liver	Plate#1	L1	1	het	Btg1	24.529	16.698
Liver	Plate#1	M1	1	het	Btg1	24.7	17.067
Liver	Plate#1	K5	5	het	Btg1	23.659	16.283	7.289	0.00639429		1.09514
Liver	Plate#1	L5	5	het	Btg1	23.454	16.018
Liver	Plate#1	M5	5	het	Btg1	23.39	16.335
Liver	Plate#1	K9	9	het	Btg1	25.416	17.793	7.522	0.00544067		0.931814
Liver	Plate#1	L9	9	het	Btg1	25.102	17.615
Liver	Plate#1	M9	9	het	Btg1	25.431	17.975
Liver	Plate#1	K10	10	het	Btg1	24.918	17.562	7.676	0.00488983		0.837472
Liver	Plate#1	L10	10	het	Btg1	25.047	17.087
Liver	Plate#1	M10	10	het	Btg1	25.157	17.445
Liver	Plate#1	K11	11	het	Btg1	25.569	18.004	7.779	0.0045529		0.779766
Liver	Plate#1	L11	11	het	Btg1	25.888	17.763
Liver	Plate#1	M11	11	het	Btg1	25.676	18.029
Liver	Plate#1	K12	12	het	Btg1	23.785	16.849	7.09133	0.00733324		1.25595
Liver	Plate#1	L12	12	het	Btg1	24.149	16.601
Liver	Plate#1	M12	12	het	Btg1	23.588	16.798
Liver	Plate#1	K13	13	het	Btg1	24.69	17.536	7.26867	0.00648505		1.11068
Liver	Plate#1	L13	13	het	Btg1	24.557	17.227
Liver	Plate#1	M13	13	het	Btg1	24.609	17.287
Liver	Plate#1	K14	14	het	Btg1	24.801	17.307	7.41167	0.00587308		1.00587
Liver	Plate#1	L14	14	het	Btg1	24.626	17.083
Liver	Plate#1	M14	14	het	Btg1	24.617	17.419
Liver	Plate#1	K17	17	het	Btg1	24.253	16.764	7.532	0.00540309		0.925377
Liver	Plate#1	L17	17	het	Btg1	24.406	16.945
Liver	Plate#1	M17	17	het	Btg1	24.398	16.752
Liver	Plate#1	K20	20	het	Btg1	25.233	17.626	7.299	0.00635012		1.08757
Liver	Plate#1	L20	20	het	Btg1	25.047	17.555
Liver	Plate#1	M20	20	het	Btg1	24.543	17.745
Liver	Plate#1	K22	22	het	Btg1	23.764	16.481	7.33167	0.00620795		1.06322
Liver	Plate#1	L22	22	het	Btg1	24.269	16.624
Liver	Plate#1	M22	22	het	Btg1	23.92	16.853
Liver	Plate#1	K23	23	het	Btg1	23.746	16.402	7.29467	0.00636922		1.09085
Liver	Plate#1	L23	23	het	Btg1	24.252	16.761
Liver	Plate#1	M23	23	het	Btg1	24.016	16.967
Liver	Plate#2	K2	26	het	Btg1	25.656	17.981	7.71033	0.00477484		0.817777
Liver	Plate#2	L2	26	het	Btg1	25.27	17.991
Liver	Plate#2	M2	26	het	Btg1	25.584	17.407
Liver	Plate#2	K3	27	het	Btg1	24.971	17.322	7.725	0.00472654		0.809506
Liver	Plate#2	L3	27	het	Btg1	24.926	17.166
Liver	Plate#2	M3	27	het	Btg1	25.111	17.345
Liver	Plate#2	K5	29	het	Btg1	24.748	17.233	7.498	0.00553194		0.947445
Liver	Plate#2	L5	29	het	Btg1	24.305	17.029
Liver	Plate#2	M5	29	het	Btg1	24.544	16.841
Liver	Plate#2	K7	31	het	Btg1	23.882	16.616	7.01467	0.00773348		1.3245
Liver	Plate#2	L7	31	het	Btg1	23.422	16.344
Liver	Plate#2	M7	31	het	Btg1	23.354	16.654
Liver	Plate#2	K9	33	het	Btg1	24.426	17.116	7.03333	0.00763406		1.30747
Liver	Plate#2	L9	33	het	Btg1	24.713	17.029
Liver	Plate#2	M9	33	het	Btg1	23.402	17.296
Liver	Plate#2	K13	37	het	Btg1	24.006	16.664	7.40167	0.00591393		1.01287
Liver	Plate#2	L13	37	het	Btg1	23.663	16.289
Liver	Plate#2	M13	37	het	Btg1	24.055	16.566
Liver	Plate#2	K14	38	het	Btg1	24.687	17.316	7.42833	0.00580562		0.994319
Liver	Plate#2	L14	38	het	Btg1	24.843	17.222
Liver	Plate#2	M14	38	het	Btg1	24.34	17.047
Liver	Plate#2	K20	44	het	Btg1	24.042	16.08	7.818	0.00443147		0.758969
Liver	Plate#2	L20	44	het	Btg1	23.911	16.244
Liver	Plate#2	M20	44	het	Btg1	23.788	15.963
Liver	Plate#2	K22	46	het	Btg1	24.105	16.317	7.661	0.00494094		0.846225
Liver	Plate#2	L22	46	het	Btg1	24.026	16.266
Liver	Plate#2	M22	46	het	Btg1	24.034	16.599
Liver	Plate#3	K2	50	het	Btg1	24.017	16.837	7.107	0.00725404		1.24239
Liver	Plate#3	L2	50	het	Btg1	24.296	16.792
Liver	Plate#3	M2	50	het	Btg1	23.355	16.718
Liver	Plate#3	K4	52	het	Btg1	24.665	16.928	7.50833	0.00549245		0.940683
Liver	Plate#3	L4	52	het	Btg1	24.406	17.119
Liver	Plate#3	M4	52	het	Btg1	24.438	16.937
Liver	Plate#3	K6	54	het	Btg1	24.491	17.213	7.277	0.0064477		1.10429
Liver	Plate#3	L6	54	het	Btg1	24.202	17.021
Liver	Plate#3	M6	54	het	Btg1	24.467	17.095
Liver	Plate#3	K7	55	het	Btg1	24.486	17.215	7.15367	0.00702315		1.20284
Liver	Plate#3	L7	55	het	Btg1	24.349	17.501
Liver	Plate#3	M7	55	het	Btg1	24.066	16.724
Liver	Plate#3	K8	56	het	Btg1	24.603	17.021	7.59133	0.00518538		0.888091
Liver	Plate#3	L8	56	het	Btg1	24.903	16.896
Liver	Plate#3	M8	56	het	Btg1	24.086	16.901
Liver	Plate#3	K10	58	het	Btg1	24.428	17.232	7.399	0.00592487		1.01474
Liver	Plate#3	L10	58	het	Btg1	24.564	17.342
Liver	Plate#3	M10	58	het	Btg1	24.613	16.834
Liver	Plate#3	K12	ntc		Btg1	Undetermined	Undetermined	#DIV/0!	#DIV/0!
Liver	Plate#3	L12	ntc		Btg1	Undetermined	35.756
Liver	Plate#3	M12	ntc		Btg1	Undetermined	Undetermined
Liver	Plate#1	B2	2	WT	Tbp	24.951	17.945	6.81367	0.00888959	0.0114841	0.774078	1
Liver	Plate#1	C2	2	WT	Tbp	24.649	18.039
Liver	Plate#1	D2	2	WT	Tbp	24.603	17.778
Liver	Plate#1	B3	3	WT	Tbp	23.348	16.776	6.71033	0.00954967		0.831555
Liver	Plate#1	C3	3	WT	Tbp	23.307	16.493
Liver	Plate#1	D3	3	WT	Tbp	23.465	16.72
Liver	Plate#1	B4	4	WT	Tbp	23.892	17.282	6.80467	0.00894522		0.778922
Liver	Plate#1	C4	4	WT	Tbp	23.915	16.908
Liver	Plate#1	D4	4	WT	Tbp	23.847	17.05
Liver	Plate#1	B6	6	WT	Tbp	23.07	16.892	6.38867	0.0119349		1.03926
Liver	Plate#1	C6	6	WT	Tbp	23.307	16.839
Liver	Plate#1	D6	6	WT	Tbp	23.314	16.794
Liver	Plate#1	B7	7	WT	Tbp	23.365	17.006	6.51167	0.0109596		0.954324
Liver	Plate#1	C7	7	WT	Tbp	23.456	16.709
Liver	Plate#1	D7	7	WT	Tbp	23.36	16.931
Liver	Plate#1	B8	8	WT	Tbp	24.579	17.903	6.72867	0.00942908		0.821055
Liver	Plate#1	C8	8	WT	Tbp	24.729	18.004
Liver	Plate#1	D8	8	WT	Tbp	24.462	17.677
Liver	Plate#1	B15	15	WT	Tbp	22.906	16.699	6.402	0.0118251		1.0297
Liver	Plate#1	C15	15	WT	Tbp	23.144	16.481
Liver	Plate#1	D15	15	WT	Tbp	22.991	16.655
Liver	Plate#1	B16	16	WT	Tbp	22.9	16.706	6.38433	0.0119708		1.04238
Liver	Plate#1	C16	16	WT	Tbp	23.115	16.751
Liver	Plate#1	D16	16	WT	Tbp	23.219	16.624
Liver	Plate#1	B18	18	WT	Tbp	22.768	16.598	6.55	0.0106722		0.929301
Liver	Plate#1	C18	18	WT	Tbp	23.525	16.362
Liver	Plate#1	D18	18	WT	Tbp	22.896	16.579
Liver	Plate#1	B19	19	WT	Tbp	22.718	16.803	6.182	0.0137731		1.19932
Liver	Plate#1	C19	19	WT	Tbp	23.127	16.667
Liver	Plate#1	D19	19	WT	Tbp	23.093	16.922
Liver	Plate#1	B21	21	WT	Tbp	23.019	16.915	6.34833	0.0122733		1.06872
Liver	Plate#1	C21	21	WT	Tbp	23.089	16.453
Liver	Plate#1	D21	21	WT	Tbp	23.136	16.831
Liver	Plate#1	B24	24	WT	Tbp	22.881	16.652	6.413	0.0117353		1.02187
Liver	Plate#1	C24	24	WT	Tbp	22.923	16.355
Liver	Plate#1	D24	24	WT	Tbp	23.073	16.631
Liver	Plate#2	B1	25	WT	Tbp	24.433	17.921	6.53133	0.0108112		0.941403
Liver	Plate#2	C1	25	WT	Tbp	24.06	17.685
Liver	Plate#2	D1	25	WT	Tbp	24.378	17.671
Liver	Plate#2	B4	28	WT	Tbp	23.198	16.644	6.30467	0.0126505		1.10156
Liver	Plate#2	C4	28	WT	Tbp	23.102	16.733
Liver	Plate#2	D4	28	WT	Tbp	22.863	16.872
Liver	Plate#2	B6	30	WT	Tbp	23.899	17.092	6.71067	0.00954746		0.831363
Liver	Plate#2	C6	30	WT	Tbp	23.473	16.864
Liver	Plate#2	D6	30	WT	Tbp	23.848	17.132
Liver	Plate#2	B8	32	WT	Tbp	23.593	16.984	6.67067	0.00981588		0.854736
Liver	Plate#2	C8	32	WT	Tbp	23.847	17.117
Liver	Plate#2	D8	32	WT	Tbp	23.762	17.089
Liver	Plate#2	B10	34	WT	Tbp	23.36	17.055	6.454	0.0114065		0.993242
Liver	Plate#2	C10	34	WT	Tbp	23.418	16.914
Liver	Plate#2	D10	34	WT	Tbp	23.304	16.751
Liver	Plate#2	B12	36	WT	Tbp	23.864	17.146	6.64533	0.00998977		0.869878
Liver	Plate#2	C12	36	WT	Tbp	23.878	17.22
Liver	Plate#2	D12	36	WT	Tbp	23.739	17.179
Liver	Plate#2	B15	39	WT	Tbp	23.793	17.114	6.748	0.00930357		0.810126
Liver	Plate#2	C15	39	WT	Tbp	24.09	17.322
Liver	Plate#2	D15	39	WT	Tbp	23.984	17.187
Liver	Plate#2	B16	40	WT	Tbp	22.727	15.617	6.55833	0.0106107		0.923948
Liver	Plate#2	C16	40	WT	Tbp	22.863	16.195
Liver	Plate#2	D16	40	WT	Tbp	22.916	17.019
Liver	Plate#2	B17	41	WT	Tbp	23.131	16.559	6.33167	0.0124159		1.08114
Liver	Plate#2	C17	41	WT	Tbp	22.977	16.578
Liver	Plate#2	D17	41	WT	Tbp	22.836	16.812
Liver	Plate#2	B18	42	WT	Tbp	23.681	17.221	6.917	0.00827514		0.720574
Liver	Plate#2	C18	42	WT	Tbp	24.392	17.062
Liver	Plate#2	D18	42	WT	Tbp	24.268	17.307
Liver	Plate#2	B19	43	WT	Tbp	23.293	17.321	5.771	0.0183128		1.59463
Liver	Plate#2	C19	43	WT	Tbp	23.572	17.495
Liver	Plate#2	D19	43	WT	Tbp	23.089	17.825
Liver	Plate#2	B21	45	WT	Tbp	23.322	16.845	6.36267	0.012152		1.05815
Liver	Plate#2	C21	45	WT	Tbp	23.256	16.845
Liver	Plate#2	D21	45	WT	Tbp	23.093	16.893
Liver	Plate#2	B23	47	WT	Tbp	23.684	16.875	6.68367	0.00972783		0.847069
Liver	Plate#2	C23	47	WT	Tbp	23.331	16.949
Liver	Plate#2	D23	47	WT	Tbp	23.891	17.031
Liver	Plate#2	B24	48	WT	Tbp	23.321	17.056	6.161	0.0139751		1.21691
Liver	Plate#2	C24	48	WT	Tbp	23.013	17.137
Liver	Plate#2	D24	48	WT	Tbp	23.618	17.276
Liver	Plate#3	B1	49	WT	Tbp	22.993	16.752	6.31633	0.0125486		1.09269
Liver	Plate#3	C1	49	WT	Tbp	22.902	16.51
Liver	Plate#3	D1	49	WT	Tbp	23.164	16.848
Liver	Plate#3	B3	51	WT	Tbp	22.889	16.974	6.07967	0.0147856		1.28748
Liver	Plate#3	C3	51	WT	Tbp	22.746	16.934
Liver	Plate#3	D3	51	WT	Tbp	23.29	16.778
Liver	Plate#3	B5	53	WT	Tbp	22.887	16.712	5.88867	0.0168785		1.46973
Liver	Plate#3	C5	53	WT	Tbp	22.842	16.671
Liver	Plate#3	D5	53	WT	Tbp	22.004	16.684
Liver	Plate#3	B9	57	WT	Tbp	23.696	16.913	6.801	0.00896799		0.780904
Liver	Plate#3	C9	57	WT	Tbp	23.46	16.732
Liver	Plate#3	D9	57	WT	Tbp	23.891	16.999
Liver	Plate#3	B11	59	WT	Tbp	23.031	16.935	6.396	0.0118744		1.03399
Liver	Plate#3	C11	59	WT	Tbp	23.348	17.043
Liver	Plate#3	D11	59	WT	Tbp	23.417	16.63
Liver	Plate#1	B1	1	het	Tbp	23.404	16.989	6.493	0.0111023	0.0115652	0.966752	1.00706
Liver	Plate#1	C1	1	het	Tbp	23.504	16.698
Liver	Plate#1	D1	1	het	Tbp	23.325	17.067
Liver	Plate#1	B5	5	het	Tbp	22.253	16.283	6.24233	0.013209		1.1502
Liver	Plate#1	C5	5	het	Tbp	22.568	16.018
Liver	Plate#1	D5	5	het	Tbp	22.542	16.335
Liver	Plate#1	B9	9	het	Tbp	24.62	17.793	6.855	0.00863852		0.752215
Liver	Plate#1	C9	9	het	Tbp	24.73	17.615
Liver	Plate#1	D9	9	het	Tbp	24.598	17.975
Liver	Plate#1	B10	10	het	Tbp	23.931	17.562	6.74067	0.00935098		0.814254
Liver	Plate#1	C10	10	het	Tbp	24.195	17.087
Liver	Plate#1	D10	10	het	Tbp	24.19	17.445
Liver	Plate#1	B11	11	het	Tbp	24.428	18.004	6.682	0.00973907		0.848048
Liver	Plate#1	C11	11	het	Tbp	24.503	17.763
Liver	Plate#1	D11	11	het	Tbp	24.911	18.029
Liver	Plate#1	B12	12	het	Tbp	23.131	16.849	6.42767	0.0116166		1.01154
Liver	Plate#1	C12	12	het	Tbp	23.337	16.601
Liver	Plate#1	D12	12	het	Tbp	23.063	16.798
Liver	Plate#1	B13	13	het	Tbp	23.813	17.536	6.531	0.0108137		0.94162
Liver	Plate#1	C13	13	het	Tbp	23.923	17.227
Liver	Plate#1	D13	13	het	Tbp	23.907	17.287
Liver	Plate#1	B14	14	het	Tbp	23.588	17.307	6.54133	0.0107365		0.9349
Liver	Plate#1	C14	14	het	Tbp	24.013	17.083
Liver	Plate#1	D14	14	het	Tbp	23.832	17.419
Liver	Plate#1	B17	17	het	Tbp	22.926	16.764	6.138	0.0141997		1.23646
Liver	Plate#1	C17	17	het	Tbp	22.934	16.945
Liver	Plate#1	D17	17	het	Tbp	23.015	16.752
Liver	Plate#1	B20	20	het	Tbp	24.313	17.626	6.56033	0.010596		0.922668
Liver	Plate#1	C20	20	het	Tbp	24.221	17.555
Liver	Plate#1	D20	20	het	Tbp	24.073	17.745
Liver	Plate#1	B22	22	het	Tbp	22.807	16.481	6.42067	0.0116731		1.01646
Liver	Plate#1	C22	22	het	Tbp	23.251	16.624
Liver	Plate#1	D22	22	het	Tbp	23.162	16.853
Liver	Plate#1	B23	23	het	Tbp	23.673	16.402	6.925	0.00822938		0.716589
Liver	Plate#1	C23	23	het	Tbp	23.525	16.761
Liver	Plate#1	D23	23	het	Tbp	23.707	16.967
Liver	Plate#2	B2	26	het	Tbp	24.158	17.981	6.52233	0.0108788		0.947294
Liver	Plate#2	C2	26	het	Tbp	24.585	17.991
Liver	Plate#2	D2	26	het	Tbp	24.203	17.407
Liver	Plate#2	B3	27	het	Tbp	23.88	17.322	6.568	0.0105399		0.917778
Liver	Plate#2	C3	27	het	Tbp	23.755	17.166
Liver	Plate#2	D3	27	het	Tbp	23.902	17.345
Liver	Plate#2	B5	29	het	Tbp	23.824	17.233	6.648	0.00997132		0.868271
Liver	Plate#2	C5	29	het	Tbp	23.397	17.029
Liver	Plate#2	D5	29	het	Tbp	23.826	16.841
Liver	Plate#2	B7	31	het	Tbp	22.667	16.616	6.336	0.0123787		1.0779
Liver	Plate#2	C7	31	het	Tbp	23.044	16.344
Liver	Plate#2	D7	31	het	Tbp	22.911	16.654
Liver	Plate#2	B9	33	het	Tbp	23.949	17.116	6.844	0.00870464		0.757973
Liver	Plate#2	C9	33	het	Tbp	24.079	17.029
Liver	Plate#2	D9	33	het	Tbp	23.945	17.296
Liver	Plate#2	B13	37	het	Tbp	22.784	16.664	6.25767	0.0130694		1.13804
Liver	Plate#2	C13	37	het	Tbp	23.136	16.289
Liver	Plate#2	D13	37	het	Tbp	22.372	16.566
Liver	Plate#2	B14	38	het	Tbp	23.827	17.316	6.83767	0.00874293		0.761307
Liver	Plate#2	C14	38	het	Tbp	24.327	17.222
Liver	Plate#2	D14	38	het	Tbp	23.944	17.047
Liver	Plate#2	B20	44	het	Tbp	22.067	16.08	6.10833	0.0144947		1.26215
Liver	Plate#2	C20	44	het	Tbp	22.32	16.244
Liver	Plate#2	D20	44	het	Tbp	22.225	15.963
Liver	Plate#2	B22	46	het	Tbp	22.774	16.317	6.28133	0.0128567		1.11952
Liver	Plate#2	C22	46	het	Tbp	22.885	16.266
Liver	Plate#2	D22	46	het	Tbp	22.367	16.599
Liver	Plate#3	B2	50	het	Tbp	23.254	16.837	6.462	0.0113434		0.98775
Liver	Plate#3	C2	50	het	Tbp	23.239	16.792
Liver	Plate#3	D2	50	het	Tbp	23.24	16.718
Liver	Plate#3	B4	52	het	Tbp	22.851	16.928	6.146	0.0141211		1.22962
Liver	Plate#3	C4	52	het	Tbp	23.224	17.119
Liver	Plate#3	D4	52	het	Tbp	23.347	16.937
Liver	Plate#3	B6	54	het	Tbp	23.105	17.213	6.08433	0.0147378		1.28332
Liver	Plate#3	C6	54	het	Tbp	22.861	17.021
Liver	Plate#3	D6	54	het	Tbp	23.616	17.095
Liver	Plate#3	B7	55	het	Tbp	23.574	17.215	6.41	0.0117597		1.024
Liver	Plate#3	C7	55	het	Tbp	23.096	17.501
Liver	Plate#3	D7	55	het	Tbp	24	16.724
Liver	Plate#3	B8	56	het	Tbp	23.167	17.021	5.99033	0.01573		1.36972
Liver	Plate#3	C8	56	het	Tbp	22.495	16.896
Liver	Plate#3	D8	56	het	Tbp	23.127	16.901
Liver	Plate#3	B10	58	het	Tbp	23.446	17.232	6.26233	0.0130272		1.13436
Liver	Plate#3	C10	58	het	Tbp	23.629	17.342
Liver	Plate#3	D10	58	het	Tbp	23.12	16.834
Liver	Plate#3	B12	ntc		Tbp	Undetermined	Undetermined	#DIV/0!	#DIV/0!
Liver	Plate#3	C12	ntc		Tbp	Undetermined	35.756
Liver	Plate#3	D12	ntc		Tbp	Undetermined	Undetermined
Liver

## Sheet: S10 Table Figure legend
S10 Table. Spreadsheets of Ct values coming from the RT-qPCR experiments done in limbs and livers from wild-type and hemizygous embryos (TgN(38-40)/Wt).
